# Supplementary material for: MicroRNA Associated with the Invasive Phenotype in Clear Cell Renal Cell Carcinoma: Let-7c-5p Inhibits Proliferation, Migration, and Invasion by Targeting Insulin-like Growth Factor 1 Receptor
Source: Biomedicines. 2022 Sep 28;10(10):2425. doi: 10.3390/biomedicines10102425 (PMC9598558; doi:10.3390/biomedicines10102425)
Supplement: Supplementary file 1 [file biomedicines-10-02425-s001.zip]

Archive with 1 entries (1 files):
- biomedicines-1906932-supplementary.pdf
